# Supplementary material for: GSTM5 as a Potential Biomarker for Treatment Resistance in Prostate Cancer
Source: Biomedicines. 2025 Aug 1;13(8):1872. doi: 10.3390/biomedicines13081872 (PMC12383628; doi:10.3390/biomedicines13081872)
Supplement: Supplementary file 1 [file biomedicines-13-01872-s001.zip]

Archive with 1 entries (1 files):
- biomedicines-3597923-supplementary.pdf
